# Supplementary material for: First Study to Describe the Prevalence of Porcine Reproductive and Respiratory Syndrome Virus and Porcine Circovirus Type 2 among the Farmed Pig Population in the Hong Kong Special Administrative Region
Source: Vet Sci. 2022 Feb 14;9(2):80. doi: 10.3390/vetsci9020080 (PMC8874621; doi:10.3390/vetsci9020080)
Supplement: Supplementary file 1 [file vetsci-09-00080-s001.zip]

Archive with 1 entries (1 files):
- vetsci-1574926-supplementary.pdf
